# Supplementary material for: Protocol for determining the contribution of protein and RNA to condensate organization by permeabilizing and enzyme-treating live U-2 OS cells
Source: STAR Protoc. 2025 Apr 10;6(2):103744. doi: 10.1016/j.xpro.2025.103744 (PMC12013489; doi:10.1016/j.xpro.2025.103744)
Supplement: Table S1. smFISH and smiFISH probes used in this study, related to Figures 3, 4, 5, and 6 [file mmc1.xlsx]

## Sheet: Sheet1
Target RNA	Probe Type (sm or smi)	Sequence	Fluorophore	FLAP sequence
Poly(A)	sm	TTTTTTTTTTTTTTTTTTTT	cy5	N/A
NORAD	sm	tgggaaagagaggttcgctg	quasar 670	N/A
NORAD	sm	tagaatgaagaccaaccgcc	quasar 670	N/A
NORAD	sm	cattctaccatttctctctt	quasar 670	N/A
NORAD	sm	atacacaggccttccataaa	quasar 670	N/A
NORAD	sm	ccatctagaagggctagatg	quasar 670	N/A
NORAD	sm	tttatcatacgtcggcaacc	quasar 670	N/A
NORAD	sm	gtcatctccagaagacatgt	quasar 670	N/A
NORAD	sm	aaacgtggacgtatcgcttc	quasar 670	N/A
NORAD	sm	tcaggcacttcagaacatct	quasar 670	N/A
NORAD	sm	cccccaaaaatatttcctat	quasar 670	N/A
NORAD	sm	aacaggatggcatagagctc	quasar 670	N/A
NORAD	sm	gtcaattaggactcgtctgt	quasar 670	N/A
NORAD	sm	atacactggcaacctcttta	quasar 670	N/A
NORAD	sm	atgtgaacattctggcctag	quasar 670	N/A
NORAD	sm	catacatcgggcacttctaa	quasar 670	N/A
NORAD	sm	tactgttcacaaaggtggct	quasar 670	N/A
NORAD	sm	taccttttgcaatttcttcc	quasar 670	N/A
NORAD	sm	atacactggcaacctcttta	quasar 670	N/A
NORAD	sm	ctaaatgtggccattttggc	quasar 670	N/A
NORAD	sm	caaacagcatttcccatcag	quasar 670	N/A
NORAD	sm	catacattggcaacctcttt	quasar 670	N/A
NORAD	sm	tttcagaagacagcctttct	quasar 670	N/A
NORAD	sm	aacattctggtctagaaccc	quasar 670	N/A
NORAD	sm	gacttaagtttgtccgctat	quasar 670	N/A
NORAD	sm	gggtactgctcagagaattg	quasar 670	N/A
NORAD	sm	ccctgaaccagcacaaatat	quasar 670	N/A
NORAD	sm	aattaggactcctatgtccg	quasar 670	N/A
NORAD	sm	tgtcatatactggcaacctt	quasar 670	N/A
NORAD	sm	cttagggggggttttaacaa	quasar 670	N/A
NORAD	sm	acagctataagccatctgta	quasar 670	N/A
NORAD	sm	aggaacattctggcctagaa	quasar 670	N/A
NORAD	sm	cctctactgttaacctacat	quasar 670	N/A
NORAD	sm	acaaatgcttagaggggtgt	quasar 670	N/A
NORAD	sm	attccattcccaaatgcaac	quasar 670	N/A
NORAD	sm	tgaatagtctgcattcgctc	quasar 670	N/A
NORAD	sm	aatctcaggagcacagaacc	quasar 670	N/A
NORAD	sm	ccatcgtctagatatggaga	quasar 670	N/A
NORAD	sm	tgtagacctgtggttatcat	quasar 670	N/A
NORAD	sm	cccattcgtaaagcttagat	quasar 670	N/A
NORAD	sm	catgtccaagatgtatccta	quasar 670	N/A
NORAD	sm	tgacatacactgctcagagg	quasar 670	N/A
NORAD	sm	acacatctgcatacatctct	quasar 670	N/A
NORAD	sm	acagccaagagatgcataca	quasar 670	N/A
NORAD	sm	aatgctgcattcccttaatg	quasar 670	N/A
NORAD	sm	aagcattggcagagttctga	quasar 670	N/A
NORAD	sm	aaatggcaacacgcctctag	quasar 670	N/A
NORAD	sm	gggactgagactgtacagta	quasar 670	N/A
NORAD	sm	attcttctagatcctgtgtg	quasar 670	N/A
47S ETS	smi primary	AGAGGACAGCGTGTCAGCTTACACTCGGACCTCGTCGACATGCATT	N/A	FLAP Y
47S ETS	smi primary	AACCTCTCCGACGACAGGTTACACTCGGACCTCGTCGACATGCATT	N/A	FLAP Y
47S ETS	smi primary	CCGCGCGCATCCGGAGGCTTACACTCGGACCTCGTCGACATGCATT	N/A	FLAP Y
47S ETS	smi primary	GTCACCGGTAGGCCAGAGTTACACTCGGACCTCGTCGACATGCATT	N/A	FLAP Y
47S ETS	smi primary	GGAGCGCGGCCGGCTAGCTTACACTCGGACCTCGTCGACATGCATT	N/A	FLAP Y
47S ETS	smi primary	CCCGGCAGGCGGCTCAAGTTACACTCGGACCTCGTCGACATGCATT	N/A	FLAP Y
47S ETS	smi primary	GAGAGAACAGCAGGCCCGTTACACTCGGACCTCGTCGACATGCATT	N/A	FLAP Y
47S ETS	smi primary	AGTCGGGACGCTCGGACGTTACACTCGGACCTCGTCGACATGCATT	N/A	FLAP Y
47S ETS	smi primary	GGACCCGGGCCGGCACCGTTACACTCGGACCTCGTCGACATGCATT	N/A	FLAP Y
47S ETS	smi primary	CCCGGGTGGGTCAGAGACTTACACTCGGACCTCGTCGACATGCATT	N/A	FLAP Y
47S ETS	smi primary	TCGCCCCCTTCCCCGCCGTTACACTCGGACCTCGTCGACATGCATT	N/A	FLAP Y
47S ETS	smi primary	CGCACGGGGGCACGGTGGTTACACTCGGACCTCGTCGACATGCATT	N/A	FLAP Y
47S ETS	smi primary	CGGGCGCCCGCAGCGGAGTTACACTCGGACCTCGTCGACATGCATT	N/A	FLAP Y
47S ETS	smi primary	CGGGGTGGGGTTGTCGCGTTACACTCGGACCTCGTCGACATGCATT	N/A	FLAP Y
47S ETS	smi primary	ACACGCACGGCACGGAGCTTACACTCGGACCTCGTCGACATGCATT	N/A	FLAP Y
47S ETS	smi primary	CGCGGAGACGAGAACCCCTTACACTCGGACCTCGTCGACATGCATT	N/A	FLAP Y
47S ETS	smi primary	GAAGGGGCGGCGGACAACTTACACTCGGACCTCGTCGACATGCATT	N/A	FLAP Y
47S ETS	smi primary	GGCCAACCCCCCACTCCGTTACACTCGGACCTCGTCGACATGCATT	N/A	FLAP Y
47S ETS	smi primary	CCAGCGAGCCGATCGGCTTTACACTCGGACCTCGTCGACATGCATT	N/A	FLAP Y
47S ETS	smi primary	AGCGGAGGCCGGCCGGCCTTACACTCGGACCTCGTCGACATGCATT	N/A	FLAP Y
47S ETS	smi primary	GCGGAGCGAGAAGGACGGTCTTACACTCGGACCTCGTCGACATGCATT	N/A	FLAP Y
47S ETS	smi primary	GAGAGGAGAGACGAGGGGACTTACACTCGGACCTCGTCGACATGCATT	N/A	FLAP Y
47S ETS	smi primary	TGTCTGCCGCGTCAGAGGACTTACACTCGGACCTCGTCGACATGCATT	N/A	FLAP Y
47S ETS	smi primary	CAAGTCGACAACCACTGGAGTTACACTCGGACCTCGTCGACATGCATT	N/A	FLAP Y
47S ETS	smi primary	CGAGAGGGCAGCACGACGGGTTACACTCGGACCTCGTCGACATGCATT	N/A	FLAP Y
47S ETS	smi primary	GAGCCGACGCTCGCGCAAACTTACACTCGGACCTCGTCGACATGCATT	N/A	FLAP Y
47S ETS	smi primary	TCGGGCACCTGAGGGACAACTTACACTCGGACCTCGTCGACATGCATT	N/A	FLAP Y
47S ETS	smi primary	GAACGACACACCACCGTTCGTTACACTCGGACCTCGTCGACATGCATT	N/A	FLAP Y
47S ETS	smi primary	TCGAACCCCACACCGACGAGTTACACTCGGACCTCGTCGACATGCATT	N/A	FLAP Y
47S ETS	smi primary	TCGTCTCGTCTCACTCAAACTTACACTCGGACCTCGTCGACATGCATT	N/A	FLAP Y
47S ETS	smi primary	AGAGGGGAGCACGGGACGTGTTACACTCGGACCTCGTCGACATGCATT	N/A	FLAP Y
47S ETS	smi primary	GGTCGGAGGCAGAACGGCAGTTACACTCGGACCTCGTCGACATGCATT	N/A	FLAP Y
47S ETS	smi primary	CGAAGTCAACCCACACACGATTACACTCGGACCTCGTCGACATGCATT	N/A	FLAP Y
47S ETS	smi primary	TCCTTCCTTCCGAGGCAGAGTTACACTCGGACCTCGTCGACATGCATT	N/A	FLAP Y
47S ETS	smi primary	CTCGAGCGTTCGCGTTCAGGTTACACTCGGACCTCGTCGACATGCATT	N/A	FLAP Y
47S ETS	smi primary	CTGCGGTACGAGGAAACACCTTACACTCGGACCTCGTCGACATGCATT	N/A	FLAP Y
47S ETS	smi primary	CGAGGGACGCCTGGGGAAGGTTACACTCGGACCTCGTCGACATGCATT	N/A	FLAP Y
47S ETS	smi primary	TAGAGAAGGCTTTTCTCACCTTACACTCGGACCTCGTCGACATGCATT	N/A	FLAP Y
47S ETS	smi primary	CAAGGCACGCCTCTCAGATCTTACACTCGGACCTCGTCGACATGCATT	N/A	FLAP Y
47S ETS	smi primary	AGGCAGAGACAGAGGCGGCGTTACACTCGGACCTCGTCGACATGCATT	N/A	FLAP Y
47S ETS	smi primary	TACGGCAGCGCTACCATAACTTACACTCGGACCTCGTCGACATGCATT	N/A	FLAP Y
47S ETS	smi primary	TCGAGGGGGAAGCGGAGGAGTTACACTCGGACCTCGTCGACATGCATT	N/A	FLAP Y
47S ETS	smi primary	CAGTAGGCGACGAGCCGCACTTACACTCGGACCTCGTCGACATGCATT	N/A	FLAP Y
47S ETS	smi primary	CGACTCGGAAGGGGGAGGCGTTACACTCGGACCTCGTCGACATGCATT	N/A	FLAP Y
47S ETS	smi primary	GTCACGACTCGGCACGGGAGTTACACTCGGACCTCGTCGACATGCATT	N/A	FLAP Y
snoRD3A	smi primary	GCGTTCTCTCCCTCTCACTCCCCAATATTACACTCGGACCTCGTCGACATGCATT	N/A	FLAP Y
FLAP Y 647	smi secondary	AATGCATGTCGACGAGGTCCGAGTGTAA	5' and 3' Atto 647N	N/A
FLAP Y 550	smi secondary	AATGCATGTCGACGAGGTCCGAGTGTAA	5' and 3' Atto 550	N/A
